# Supplementary material for: Alternative miRNAs? Human sequences misidentified as plant miRNAs in plant studies and in human plasma
Source: F1000Res. 2018 Feb 28;7:244. [Version 1] doi: 10.12688/f1000research.14060.1 (PMC5904727; doi:10.12688/f1000research.14060.1)
Supplement: Supplementary file 1 [file f1000research-7-15294-s0000.tgz]

Archive with 1 entries (1 files):
- 35565a71-f434-4819-add4-3cac5476ce81.xlsx
