# Supplementary material for: Alternative miRNAs? Human sequences misidentified as plant miRNAs in plant studies and in human plasma
Source: F1000Res. 2018 Feb 28;7:244. [Version 1] doi: 10.12688/f1000research.14060.1 (PMC5904727; doi:10.12688/f1000research.14060.1)
Supplement: Supplementary file 1 [file f1000research-7-15294-s0000.tgz › 35565a71-f434-4819-add4-3cac5476ce81.xlsx]

## Sheet: Yuan
Sample	1	2	3	4	5	6	7	8	9	10	11	12	13	14	15	16	17	18	19	20	21	22	23	24	25	26	27	28	29	30	31	32	33	34	35	36	37	38	39	40	41	42	43	44	45	46	47	48	49
peu-MIR2910	1549	1483	1094	993	787	1151	807	823	1071	1562	423	960	765	1014	1097	687	1089	1162	1196	992	952	921	946	999	1119	823	1154	799	1136	1142	982	839	1497	1445	844	762	1021	1209	903	847	1275	946	903	899	945	992	970	1189	1364
peu-MIR2916	89	99	123	111	124	86	96	139	99	78	75	141	126	110	121	80	81	97	99	110	161	104	91	117	81	51	128	95	178	102	81	154	92	129	119	60	164	122	85	89	80	69	116	112	171	80	113	74	159
tae-MIR2005	16	10	7	9	3	9	9	3	11	13	6	4	5	12	10	6	9	17	11	9	11	6	10	12	15	12	6	13	13	13	6	9	6	12	4	3	13	9	7	8	19	16	13	9	14	15	9	8	16
peu-MIR2914	24	3	11	18	7	13	5		8	3	5	29	4	10	4	2	18	9	17	23	6	1	4	6	13	2	16	10	6	6	7	9	11	6	7	4	7	24	2	7	9	11	18	22	1	7	4	14	15
tae-MIR2018	6	12	11	4	7	2	12	5	4	13	12	2	2	6	6	6	7	6	4	12	7	12	7	7	4	6	2	5	9	3	5	11	1	9	5	5	3	5	5	5	7	4	1	8	8	8	3	3	8
ath-MIRf10482-akr	16	6	10	5	5	4	5	4	4	2	6	11	4	2	2	1	8	5	7	9	2	3	3	3	17	8	9	19	12	5	4	7	26	15	17	13	11	10	8	12	21	19	14	5	6	2	8	6	14
ppt-MIR896	5		6	10	5	3	6	6	2	4	1	2	3	5	7	2	2	6	4	4	4	3	5	4	4	2	2		2	1	3	9	5	1	4	2	1	3	2		5	3	3	7	5	2	4	6	7
ptc-MIRf12412-akr				3	1		1	2	3	4	18			4	3	1	2	1	3	4	2	1				1		4	1	3	5	1	2	6	1	6		1	2	1	12		1	3		2			1
peu-MIR2911			1	4	1	1		1	1	6				1	1		2	1	1						2								3			4		2			4	6		1		1		2	2
ppt-MIR894		1		2	1	1				3		3	2	2			5	1	2		4		1	1	1	2	2	3	1	3					1		1	2	2	1	2			1	1	1	1		2
ptc-MIRf12524-akr	1		2	2				1		2		1	2	1	4	2			1	1	1	1	2		2	2	2	1	2	3		2		1	1	3			1	1	2	2		1	1	2	2
sit-MIR148-npr			3	1		1	1		1		1							2		1						1	2	6	2			1	1	2	2	3		1	1			1		1					1
[truncated: 141 more columns]

## Sheet: Ninomiya
Accession	DRR023286	DRR023287	DRR023288	DRR023280	DRR023281	DRR023282	DRR023289	DRR023290	DRR023291	DRR023283	DRR023284	DRR023285	DRR023270	DRR023271	DRR023272	DRR023273	DRR023274	DRR023275	DRR023276	DRR023277	DRR023278	DRR023279	DRR023292
Sample	N1plasma	N2plasma	N3plasma	MM1plasma	MM2plasma	MM3plasma	N4PBMC	N5PBMC	N6PBMC	MM4	MM5	MM6	A549	DAUDI	HEK293	HL60	HeLa	HepG2	Huh-7	IMR-90	JurKat	KMM-1	RPMI-8226
Read depth (millions)	71.9	8.9	5.8	0.1	0.4	0.2	12.7	15.9	24.7	19.9	28.7	14.6	19.5	9.9	25	13.6	23.5	15	17.1	19.2	12.6	12.2	11.8
peu-MIR2910	5369	895	922	1	66	9		19	27	41	22	42	44	14	54	20	100	56	30	170	197	13	38	6	1210.33	480.5	5369	#DIV/0!	#DIV/0!
ptc-MIRf10804-akr							15	13	9	31	19	41	26	28	60	12	27	53	5	18	37	26	22	0	#DIV/0!	#NUM!	0	#DIV/0!	#DIV/0!
ptc-MIRf12412-akr							9	26	37	66	156	26	63	56	75	107	39	99	46	61	88	81	39	0	#DIV/0!	#NUM!	0	#DIV/0!	#DIV/0!
tae-MIR2018							4	29	27	13	24	10	31	29	93	163	50	18	57	19	43	29	29	0	#DIV/0!	#NUM!	0	#DIV/0!	#DIV/0!
ptc-MIRf12524-akr	31	1						5			16	14		7	20	14	1	6		6		31		2	16	16	31	#DIV/0!	#DIV/0!
tae-MIR2005													16	17	11	10	22		7		69	1	2	0	#DIV/0!	#NUM!	0	#DIV/0!	#DIV/0!
ath-MIRf10045-akr										2	3			9		5					1		10	0	#DIV/0!	#NUM!	0	#DIV/0!	#DIV/0!
ath-MIRf10046-akr										2	3			9		5					1		10	0	#DIV/0!	#NUM!	0	#DIV/0!	#DIV/0!
peu-MIR2914	19	1	81										3											3	33.6667	19	81	#DIV/0!	#DIV/0!
peu-MIR2915									8		3						6			1				0	#DIV/0!	#NUM!	0	#DIV/0!	#DIV/0!
